# Supplementary material for: Loop-mediated isothermal amplification assay for rapid diagnosis soybean damping-off disease caused by Globisporangium intermedium
Source: Front Cell Infect Microbiol. 2026 Jan 16;15:1750739. doi: 10.3389/fcimb.2025.1750739 (PMC12855517; doi:10.3389/fcimb.2025.1750739)
Supplement: Supplementary file 1 [file DataSheet1.zip]

Archive with 4 entries (4 files):
- Figure S2.tif
- Supplementary Files information.docx
- Figure S1.tif
- TABLE S1.xlsx
