# Supplementary material for: Loop-mediated isothermal amplification assay for rapid diagnosis soybean damping-off disease caused by Globisporangium intermedium
Source: Front Cell Infect Microbiol. 2026 Jan 16;15:1750739. doi: 10.3389/fcimb.2025.1750739 (PMC12855517; doi:10.3389/fcimb.2025.1750739)
Supplement: Supplementary file 1 [file DataSheet1.zip › TABLE S1.xlsx]

## Sheet: Sheet1
TABLE S1. Performance evaluation of the rpb1 LAMP assay for detecting Globisporangium intermedium
Methods	No. (n) of samples		Sensitivity (%)	Specificity (%)	(%) PPV (95 % CI)a	(%) NPV (95 % CI)b
	Positive	Negative
LAMP-Positive	30	0	1	1	100% (88.4 – 100.0%)	100% (39.8 – 100.0%)
LAMP-Negative	0	4
a PPV represents Positive Predictive Value, CI represents Confidence Interval.
b NPV represents Negative Predictive Value, CI represents Confidence Interval.
